# Supplementary material for: Crystal structures of two (Z)-2-(4-oxo-1,3-thia­zolidin-2-yl­idene)acetamides
Source: Acta Crystallogr E Crystallogr Commun. 2017 Nov 10;73(Pt 12):1850–4. doi: 10.1107/S2056989017016061 (PMC5730238; doi:10.1107/S2056989017016061)
Supplement: Supplementary file 1 [file e-73-01850-sup1.cif]

##############################################################################
#                                                                            #
# This CIF contains the data in a paper accepted for publication in          #
# Acta Crystallographica Section E. It conforms to the requirements of       #
# Notes for Authors for Acta Crystallographica Section E, and has been       #
# peer reviewed under the auspices of the IUCr Commission on Journals.       #
#                                                                            #
# Full details of the Crystallographic Information File format               #
# are given in the paper "The Crystallographic Information File (CIF):       #
# a New Standard Archive File for Crystallography" by S. R. Hall, F. H.      #
# Allen and I. D. Brown [Acta Cryst. (1991), A47, 655-685].                  #
#                                                                            #
# The current version of the core CIF dictionary is obtainable from          #
# ftp://ftp.iucr.org/pub/cif_core.dic.                                       #
#                                                                            #
# Software is freely available for graphical display of the structure(s)     #
# in this CIF. For information consult the CIF software page                 #
# http://www.iucr.org/resources/cif/software.                                #
#                                                                            #
# This file may be used for bona fide research purposes within the           #
# scientific community so long as proper attribution is given to the journal # 
# article from which it was obtained.                                        #
#                                                                            #
##############################################################################
data_Global
_audit_creation_method
;
  Olex2 1.2-ac2
  (compiled 2012.03.27 svn.r2268, GUI svn.r4156)
;
_journal_date_recd_electronic     2017-11-01
_journal_date_accepted     2017-11-07
_journal_name_full     'Acta Crystallographica, Section E'
_journal_year     2017
_journal_volume     73
_journal_issue     12
_journal_page_first     1850
_journal_page_last     1854
_journal_paper_category     GO
_journal_paper_doi     10.1107/S2056989017016061
_journal_coeditor_code     SU5403
_publ_contact_author_name     'Konstantin Obydennov'
_publ_contact_author_address
;
Ural Federal University
Mira 19 Ekaterinburg 620002
Russia
;
_publ_contact_author_email     'k.l.obydennov@urfu.ru'
_publ_contact_author_fax     ?
_publ_contact_author_phone     ?
_publ_section_title
;
Crystal structures of two
(<i>Z</i>)-2-(4-oxo-1,3-thiazolidin-2-ylidene)acetamides
;
loop_
    _publ_author_name
    _publ_author_footnote
    _publ_author_address
    'Galushchinskiy, Aleksei' .
;
Ural Federal University
Mira 19 Ekaterinburg 620002
Russian Federation
;
    'Slepukhin, Pavel' .
;
22 Sofia Kovalevskaya str., Ekaterinburg, 620990, Russian Federation
;
    'Obydennov, Konstantin' .
;
Ural Federal University
Mira 19 Ekaterinburg 620002
Russian Federation
;
_publ_section_synopsis
;
The crystal structures of two (oxothiazolidin-2-ylidene)acetamides, namely
(<i>Z</i>)-2-[2-(morpholin-4-yl)-2-oxoethylidene]thiazolidin-4-one and
(<i>Z</i>)-<i>N</i>-(4-methoxyphenyl)-2-(4-oxothiazolidin-2-ylidene)acetamide
are described and compared with a related structure.
;
data_II
_audit_creation_method     SHELXL-97
_chemical_name_systematic
;
(<i>Z</i>)-<i>N</i>-(4-Methoxyphenyl)-2-(4-oxothiazolidin-2-ylidene)acetamide
;
_chemical_name_common     ?
_chemical_formula_moiety     'C12 H12 N2 O3 S'
_chemical_formula_sum     'C12 H12 N2 O3 S'
_chemical_formula_iupac     'C12 H12 N2 O3 S'
_chemical_formula_weight     264.30
_chemical_melting_point     ?
_symmetry_cell_setting     monoclinic
_symmetry_space_group_name_H-M     'P 21/c'
_symmetry_space_group_name_Hall     '-P 2ybc'
loop_
    _symmetry_equiv_pos_as_xyz
    'x, y, z'
    '-x, y+1/2, -z+1/2'
    '-x, -y, -z'
    'x, -y-1/2, z-1/2'
_cell_length_a     11.628(11)
_cell_length_b     9.057(6)
_cell_length_c     11.525(12)
_cell_angle_alpha     90.00
_cell_angle_beta     101.13(8)
_cell_angle_gamma     90.00
_cell_volume     1190.8(18)
_cell_formula_units_Z     4
_cell_measurement_reflns_used     3173
_cell_measurement_theta_min     3.8356
_cell_measurement_theta_max     65.2762
_cell_measurement_temperature     295(2)
_exptl_crystal_description     prism
_exptl_crystal_colour     colourless
_exptl_crystal_size_max     0.25
_exptl_crystal_size_mid     0.20
_exptl_crystal_size_min     0.15
_exptl_crystal_density_diffrn     1.474
_exptl_crystal_density_meas     ?
_exptl_crystal_density_method     'not measured'
_exptl_crystal_F_000     552
_exptl_absorpt_coefficient_mu     2.457
_exptl_absorpt_correction_type     multi-scan
_exptl_absorpt_process_details
;
(CrysAlis RED; Oxford Diffraction, 2006)
;
_exptl_absorpt_correction_T_min     0.7415
_exptl_absorpt_correction_T_max     1.0000
_exptl_special_details     ?
_diffrn_ambient_temperature     295(2)
_diffrn_radiation_type     CuK\a
_diffrn_radiation_wavelength     1.54184
_diffrn_radiation_source     'fine-focus sealed tube'
_diffrn_radiation_monochromator     graphite
_diffrn_measurement_device_type     'Oxford Diffraction Xcalibur 3'
_diffrn_measurement_method     'omega scans'
_diffrn_detector_area_resol_mean     ?
_diffrn_reflns_number     8436
_diffrn_reflns_av_R_equivalents     0.0533
_diffrn_reflns_av_sigmaI/netI     0.0522
_diffrn_reflns_theta_min     3.87
_diffrn_reflns_theta_max     66.20
_diffrn_reflns_theta_full     66.20
_diffrn_measured_fraction_theta_max     0.976
_diffrn_measured_fraction_theta_full     0.976
_diffrn_reflns_limit_h_min     -12
_diffrn_reflns_limit_h_max     13
_diffrn_reflns_limit_k_min     -9
_diffrn_reflns_limit_k_max     10
_diffrn_reflns_limit_l_min     -13
_diffrn_reflns_limit_l_max     13
_diffrn_standards_number     0
_diffrn_standards_interval_count     0
_diffrn_standards_interval_time     0
_diffrn_standards_decay_%     0
_refine_special_details
;
 Refinement of F^2^ against ALL reflections.  The weighted R-factor wR and
 goodness of fit S are based on F^2^, conventional R-factors R are based
 on F, with F set to zero for negative F^2^. The threshold expression of
 F^2^ > 2sigma(F^2^) is used only for calculating R-factors(gt) etc. and is
 not relevant to the choice of reflections for refinement.  R-factors based
 on F^2^ are statistically about twice as large as those based on F, and R-
 factors based on ALL data will be even larger.
;
_reflns_number_total     2040
_reflns_number_gt     1398
_reflns_threshold_expression     >2sigma(I)
_refine_ls_structure_factor_coef     Fsqd
_refine_ls_matrix_type     full
_refine_ls_R_factor_all     0.0559
_refine_ls_R_factor_gt     0.0429
_refine_ls_wR_factor_gt     0.1023
_refine_ls_wR_factor_ref     0.1045
_refine_ls_goodness_of_fit_ref     1.010
_refine_ls_restrained_S_all     1.010
_refine_ls_number_reflns     2040
_refine_ls_number_parameters     172
_refine_ls_number_restraints     0
_refine_ls_hydrogen_treatment     mixed
_refine_ls_weighting_scheme     calc
_refine_ls_weighting_details
         'calc w=1/[\s^2^(Fo^2^)+(0.0600P)^2^+0.0000P] where P=(Fo^2^+2Fc^2^)/3'
_atom_sites_solution_hydrogens     geom
_atom_sites_solution_primary     direct
_atom_sites_solution_secondary     difmap
_refine_ls_shift/su_max     0.000
_refine_ls_shift/su_mean     0.000
_refine_diff_density_max     0.222
_refine_diff_density_min     -0.327
_refine_ls_extinction_method     none
_refine_ls_extinction_coef     ?
loop_
    _atom_type_symbol
    _atom_type_description
    _atom_type_scat_dispersion_real
    _atom_type_scat_dispersion_imag
    _atom_type_scat_source
    'C' 'C' 0.0181 0.0091
                         'International Tables Vol C Tables 4.2.6.8 and 6.1.1.4'
    'H' 'H' 0.0000 0.0000
                         'International Tables Vol C Tables 4.2.6.8 and 6.1.1.4'
    'N' 'N' 0.0311 0.0180
                         'International Tables Vol C Tables 4.2.6.8 and 6.1.1.4'
    'O' 'O' 0.0492 0.0322
                         'International Tables Vol C Tables 4.2.6.8 and 6.1.1.4'
    'S' 'S' 0.3331 0.5567
                         'International Tables Vol C Tables 4.2.6.8 and 6.1.1.4'
_computing_data_collection
;
CrysAlis CCD (Oxford Diffraction, 2006)
;
_computing_cell_refinement
;
CrysAlis RED (Oxford Diffraction, 2006)
;
_computing_data_reduction
;
CrysAlis RED (Oxford Diffraction, 2006)
;
_computing_structure_solution
;
SHELXS97 (Sheldrick, 2008)
;
_computing_structure_refinement
;
SHELXL97 (Sheldrick, 2008)
;
_computing_molecular_graphics
;
SHELXTL (Sheldrick, 2008)
;
_computing_publication_material
;
SHELXTL (Sheldrick, 2008)
;
loop_
    _atom_site_type_symbol
    _atom_site_label
    _atom_site_fract_x
    _atom_site_fract_y
    _atom_site_fract_z
    _atom_site_U_iso_or_equiv
    _atom_site_adp_type
    _atom_site_calc_flag
    _atom_site_refinement_flags
    _atom_site_occupancy
    _atom_site_symmetry_multiplicity
    _atom_site_disorder_assembly
    _atom_site_disorder_group
    S S1 0.12936(5) 0.11898(8) -0.00103(5) 0.0502(2) Uani d . 1 1 . .
    N N1 -0.17601(18) 0.4274(3) -0.04195(17) 0.0492(5) Uani d . 1 1 . .
    O O1 -0.46385(19) 0.6658(2) -0.43527(18) 0.0749(6) Uani d . 1 1 . .
    C C1 -0.2477(2) 0.4870(3) -0.1432(2) 0.0455(6) Uani d . 1 1 . .
    O O2 -0.04377(14) 0.2965(2) -0.12198(14) 0.0547(5) Uani d . 1 1 . .
    N N2 0.10328(18) 0.1413(3) 0.21526(18) 0.0512(6) Uani d . 1 1 . .
    C C2 -0.3184(2) 0.6044(3) -0.1284(2) 0.0509(6) Uani d . 1 1 . .
    H H2A -0.3151 0.6431 -0.0531 0.061 Uiso calc R 1 1 . .
    O O3 0.24270(17) -0.0064(2) 0.31929(16) 0.0660(6) Uani d . 1 1 . .
    C C3 -0.3939(2) 0.6656(3) -0.2224(2) 0.0575(7) Uani d . 1 1 . .
    H H3A -0.4420 0.7441 -0.2108 0.069 Uiso calc R 1 1 . .
    C C4 -0.3975(2) 0.6099(3) -0.3341(2) 0.0530(6) Uani d . 1 1 . .
    C C5 -0.3311(2) 0.4883(3) -0.3482(2) 0.0552(7) Uani d . 1 1 . .
    H H5A -0.3376 0.4468 -0.4230 0.066 Uiso calc R 1 1 . .
    C C6 -0.2555(2) 0.4267(3) -0.2548(2) 0.0510(6) Uani d . 1 1 . .
    H H6A -0.2101 0.3455 -0.2663 0.061 Uiso calc R 1 1 . .
    C C7 -0.0826(2) 0.3377(3) -0.0346(2) 0.0450(6) Uani d . 1 1 . .
    C C8 -0.0324(2) 0.2893(3) 0.0828(2) 0.0476(6) Uani d . 1 1 . .
    H H8A -0.0631 0.3248 0.1462 0.057 Uiso calc R 1 1 . .
    C C9 0.0570(2) 0.1951(3) 0.10347(19) 0.0443(6) Uani d . 1 1 . .
    C C10 0.2276(2) 0.0170(3) 0.1101(2) 0.0528(7) Uani d . 1 1 . .
    H H10A 0.2212 -0.0879 0.0930 0.063 Uiso calc R 1 1 . .
    H H10B 0.3079 0.0473 0.1117 0.063 Uiso calc R 1 1 . .
    C C11 0.1943(2) 0.0481(3) 0.2273(2) 0.0512(6) Uani d . 1 1 . .
    C C12 -0.5271(3) 0.7961(4) -0.4254(3) 0.0815(10) Uani d . 1 1 . .
    H H12A -0.5700 0.8240 -0.5019 0.122 Uiso calc R 1 1 . .
    H H12B -0.4736 0.8737 -0.3945 0.122 Uiso calc R 1 1 . .
    H H12C -0.5807 0.7796 -0.3730 0.122 Uiso calc R 1 1 . .
    H H1 -0.198(2) 0.461(3) 0.029(2) 0.058(7) Uiso d . 1 1 . .
    H H2 0.068(3) 0.163(3) 0.279(2) 0.067(8) Uiso d . 1 1 . .
loop_
    _atom_site_aniso_label
    _atom_site_aniso_U_11
    _atom_site_aniso_U_22
    _atom_site_aniso_U_33
    _atom_site_aniso_U_12
    _atom_site_aniso_U_13
    _atom_site_aniso_U_23
    S1 0.0518(3) 0.0662(4) 0.0356(3) -0.0033(3) 0.0159(2) -0.0037(3)
    N1 0.0515(11) 0.0638(14) 0.0335(11) 0.0009(10) 0.0108(9) -0.0024(10)
    O1 0.0742(13) 0.0805(15) 0.0637(13) 0.0219(11) -0.0025(10) 0.0061(11)
    C1 0.0425(12) 0.0557(15) 0.0392(13) -0.0076(11) 0.0106(10) -0.0008(11)
    O2 0.0519(9) 0.0796(13) 0.0353(9) 0.0040(9) 0.0151(8) 0.0008(9)
    N2 0.0537(12) 0.0693(15) 0.0338(11) 0.0037(11) 0.0167(9) 0.0020(10)
    C2 0.0518(13) 0.0555(16) 0.0470(14) -0.0058(13) 0.0136(11) -0.0108(12)
    O3 0.0672(12) 0.0876(15) 0.0454(12) 0.0110(10) 0.0165(9) 0.0173(10)
    C3 0.0524(14) 0.0550(16) 0.0645(19) 0.0025(12) 0.0097(13) -0.0084(13)
    C4 0.0478(13) 0.0605(16) 0.0496(15) -0.0001(13) 0.0068(11) 0.0057(13)
    C5 0.0561(14) 0.0723(19) 0.0381(14) 0.0075(14) 0.0113(11) -0.0013(12)
    C6 0.0526(13) 0.0635(17) 0.0384(13) 0.0071(13) 0.0126(11) -0.0016(12)
    C7 0.0431(12) 0.0559(15) 0.0384(14) -0.0087(11) 0.0138(10) -0.0031(11)
    C8 0.0485(13) 0.0624(17) 0.0342(13) -0.0058(12) 0.0141(10) -0.0036(11)
    C9 0.0471(12) 0.0549(16) 0.0328(13) -0.0093(12) 0.0126(10) 0.0006(11)
    C10 0.0570(14) 0.0615(17) 0.0430(15) -0.0022(13) 0.0179(11) -0.0034(12)
    C11 0.0521(13) 0.0652(17) 0.0383(14) -0.0058(13) 0.0138(11) 0.0053(13)
    C12 0.0685(19) 0.079(2) 0.094(3) 0.0220(18) 0.0093(17) 0.0164(19)
_geom_special_details
;
 All esds (except the esd in the dihedral angle between two l.s. planes)
 are estimated using the full covariance matrix.  The cell esds are taken
 into account individually in the estimation of esds in distances, angles
 and torsion angles; correlations between esds in cell parameters are only
 used when they are defined by crystal symmetry.  An approximate (isotropic)
 treatment of cell esds is used for estimating esds involving l.s. planes.
;
loop_
    _geom_bond_atom_site_label_1
    _geom_bond_atom_site_label_2
    _geom_bond_site_symmetry_2
    _geom_bond_distance
    _geom_bond_publ_flag
    S1 C9 . 1.739(3) ?
    S1 C10 . 1.798(3) ?
    N1 C7 . 1.346(3) ?
    N1 C1 . 1.405(3) ?
    N1 H1 . 0.96(3) ?
    O1 C4 . 1.365(3) ?
    O1 C12 . 1.407(4) ?
    C1 C2 . 1.375(4) ?
    C1 C6 . 1.384(3) ?
    O2 C7 . 1.238(3) ?
    N2 C11 . 1.339(4) ?
    N2 C9 . 1.385(3) ?
    N2 H2 . 0.92(3) ?
    C2 C3 . 1.373(4) ?
    C2 H2A . 0.9300 ?
    O3 C11 . 1.206(3) ?
    C3 C4 . 1.375(4) ?
    C3 H3A . 0.9300 ?
    C4 C5 . 1.372(4) ?
    C5 C6 . 1.370(4) ?
    C5 H5A . 0.9300 ?
    C6 H6A . 0.9300 ?
    C7 C8 . 1.435(4) ?
    C8 C9 . 1.330(4) ?
    C8 H8A . 0.9300 ?
    C10 C11 . 1.501(4) ?
    C10 H10A . 0.9700 ?
    C10 H10B . 0.9700 ?
    C12 H12A . 0.9600 ?
    C12 H12B . 0.9600 ?
    C12 H12C . 0.9600 ?
loop_
    _geom_angle_atom_site_label_1
    _geom_angle_atom_site_label_2
    _geom_angle_atom_site_label_3
    _geom_angle_site_symmetry_1
    _geom_angle_site_symmetry_3
    _geom_angle
    _geom_angle_publ_flag
    C9 S1 C10 . . 92.05(13) ?
    C7 N1 C1 . . 128.8(2) ?
    C7 N1 H1 . . 119.0(16) ?
    C1 N1 H1 . . 112.1(16) ?
    C4 O1 C12 . . 117.4(2) ?
    C2 C1 C6 . . 119.1(2) ?
    C2 C1 N1 . . 117.9(2) ?
    C6 C1 N1 . . 122.8(2) ?
    C11 N2 C9 . . 118.4(2) ?
    C11 N2 H2 . . 121.0(17) ?
    C9 N2 H2 . . 120.5(18) ?
    C3 C2 C1 . . 121.4(2) ?
    C3 C2 H2A . . 119.3 ?
    C1 C2 H2A . . 119.3 ?
    C2 C3 C4 . . 119.3(3) ?
    C2 C3 H3A . . 120.3 ?
    C4 C3 H3A . . 120.3 ?
    O1 C4 C5 . . 115.7(2) ?
    O1 C4 C3 . . 125.0(3) ?
    C5 C4 C3 . . 119.3(2) ?
    C6 C5 C4 . . 121.6(2) ?
    C6 C5 H5A . . 119.2 ?
    C4 C5 H5A . . 119.2 ?
    C5 C6 C1 . . 119.1(3) ?
    C5 C6 H6A . . 120.4 ?
    C1 C6 H6A . . 120.4 ?
    O2 C7 N1 . . 123.1(2) ?
    O2 C7 C8 . . 122.0(2) ?
    N1 C7 C8 . . 114.9(2) ?
    C9 C8 C7 . . 121.7(2) ?
    C9 C8 H8A . . 119.1 ?
    C7 C8 H8A . . 119.1 ?
    C8 C9 N2 . . 122.8(2) ?
    C8 C9 S1 . . 126.60(19) ?
    N2 C9 S1 . . 110.58(19) ?
    C11 C10 S1 . . 107.8(2) ?
    C11 C10 H10A . . 110.1 ?
    S1 C10 H10A . . 110.1 ?
    C11 C10 H10B . . 110.1 ?
    S1 C10 H10B . . 110.1 ?
    H10A C10 H10B . . 108.5 ?
    O3 C11 N2 . . 125.1(2) ?
    O3 C11 C10 . . 123.8(3) ?
    N2 C11 C10 . . 111.1(2) ?
    O1 C12 H12A . . 109.5 ?
    O1 C12 H12B . . 109.5 ?
    H12A C12 H12B . . 109.5 ?
    O1 C12 H12C . . 109.5 ?
    H12A C12 H12C . . 109.5 ?
    H12B C12 H12C . . 109.5 ?
loop_
    _geom_torsion_atom_site_label_1
    _geom_torsion_atom_site_label_2
    _geom_torsion_atom_site_label_3
    _geom_torsion_atom_site_label_4
    _geom_torsion_site_symmetry_1
    _geom_torsion_site_symmetry_2
    _geom_torsion_site_symmetry_3
    _geom_torsion_site_symmetry_4
    _geom_torsion
    _geom_torsion_publ_flag
    C7 N1 C1 C2 . . . . -163.6(2) ?
    C7 N1 C1 C6 . . . . 20.8(4) ?
    C6 C1 C2 C3 . . . . -2.0(4) ?
    N1 C1 C2 C3 . . . . -177.8(2) ?
    C1 C2 C3 C4 . . . . -1.0(4) ?
    C12 O1 C4 C5 . . . . -175.9(3) ?
    C12 O1 C4 C3 . . . . 4.5(4) ?
    C2 C3 C4 O1 . . . . -176.4(2) ?
    C2 C3 C4 C5 . . . . 4.1(4) ?
    O1 C4 C5 C6 . . . . 176.1(2) ?
    C3 C4 C5 C6 . . . . -4.2(4) ?
    C4 C5 C6 C1 . . . . 1.2(4) ?
    C2 C1 C6 C5 . . . . 1.9(4) ?
    N1 C1 C6 C5 . . . . 177.4(2) ?
    C1 N1 C7 O2 . . . . 1.9(4) ?
    C1 N1 C7 C8 . . . . -176.5(2) ?
    O2 C7 C8 C9 . . . . -1.5(4) ?
    N1 C7 C8 C9 . . . . 176.9(2) ?
    C7 C8 C9 N2 . . . . -176.8(2) ?
    C7 C8 C9 S1 . . . . 1.6(4) ?
    C11 N2 C9 C8 . . . . -179.2(2) ?
    C11 N2 C9 S1 . . . . 2.2(3) ?
    C10 S1 C9 C8 . . . . 179.6(2) ?
    C10 S1 C9 N2 . . . . -1.85(19) ?
    C9 S1 C10 C11 . . . . 1.19(19) ?
    C9 N2 C11 O3 . . . . 179.9(2) ?
    C9 N2 C11 C10 . . . . -1.2(3) ?
    S1 C10 C11 O3 . . . . 178.6(2) ?
    S1 C10 C11 N2 . . . . -0.2(3) ?
loop_
    _geom_hbond_atom_site_label_D
    _geom_hbond_atom_site_label_H
    _geom_hbond_atom_site_label_A
    _geom_hbond_site_symmetry_A
    _geom_hbond_distance_DH
    _geom_hbond_distance_HA
    _geom_hbond_distance_DA
    _geom_hbond_angle_DHA
    N1 H1 O3 2_555 0.95(2) 1.94(2) 2.883(4) 170(2)
    N2 H2 O2 4_566 0.93(3) 1.92(3) 2.828(4) 164(3)
data_I
_chemical_name_systematic
;
(<i>Z</i>)-2-[2-(Morpholin-4-yl)-2-oxoethylidene]thiazolidin-4-one
;
_chemical_name_common     ?
_chemical_formula_moiety     'C9 H12 N2 O3 S'
_chemical_formula_sum     'C9 H12 N2 O3 S'
_chemical_formula_iupac     'C9 H12 N2 O3 S'
_chemical_formula_weight     228.27
_chemical_melting_point     ?
_space_group_crystal_system     monoclinic
_space_group_name_H-M_alt     'P 21/c'
_space_group_name_Hall     '-P 2ybc'
loop_
    _space_group_symop_id
    _space_group_symop_operation_xyz
    1 'x, y, z'
    2 '-x, y+1/2, -z+1/2'
    3 '-x, -y, -z'
    4 'x, -y-1/2, z-1/2'
_cell_length_a     9.9740(4)
_cell_length_b     11.2175(4)
_cell_length_c     9.3155(4)
_cell_angle_alpha     90.00
_cell_angle_beta     100.389(4)
_cell_angle_gamma     90.00
_cell_volume     1025.16(7)
_cell_formula_units_Z     4
_cell_measurement_reflns_used     1828
_cell_measurement_theta_min     2.7610
_cell_measurement_theta_max     30.1080
_cell_measurement_temperature     295(2)
_exptl_crystal_description     prism
_exptl_crystal_colour     colourless
_exptl_crystal_size_max     0.25
_exptl_crystal_size_mid     0.2
_exptl_crystal_size_min     0.15
_exptl_crystal_density_diffrn     1.479
_exptl_crystal_density_meas     ?
_exptl_crystal_density_method     'not measured'
_exptl_crystal_F_000     480
_exptl_absorpt_coefficient_mu     0.304
_exptl_absorpt_correction_type     multi-scan
_exptl_absorpt_process_details
;
(CrysAlis PRO; Agilent, 2013)
;
_exptl_absorpt_correction_T_min     0.92345
_exptl_absorpt_correction_T_max     1.00000
_exptl_special_details     ?
_diffrn_ambient_temperature     295(2)
_diffrn_radiation_type     'Mo K\a'
_diffrn_radiation_wavelength     0.7107
_diffrn_radiation_monochromator     graphite
_diffrn_measurement_device_type     'Agilent Xcalibur Eos'
_diffrn_measurement_method     '\w scans'
_diffrn_detector_area_resol_mean     15.9555
_diffrn_reflns_number     5512
_diffrn_reflns_av_R_equivalents     0.0173
_diffrn_reflns_theta_min     2.76
_diffrn_reflns_theta_max     30.90
_diffrn_reflns_theta_full     26.00
_diffrn_measured_fraction_theta_max     0.8563
_diffrn_measured_fraction_theta_full     0.9989
_diffrn_reflns_limit_h_min     -14
_diffrn_reflns_limit_h_max     8
_diffrn_reflns_limit_k_min     -12
_diffrn_reflns_limit_k_max     15
_diffrn_reflns_limit_l_min     -8
_diffrn_reflns_limit_l_max     12
_diffrn_standards_number     0
_diffrn_standards_interval_count     0
_diffrn_standards_interval_time     0
_diffrn_standards_decay_%     0
_refine_special_details
;
 Refinement of F^2^ against ALL reflections.  The weighted R-factor wR and
 goodness of fit S are based on F^2^, conventional R-factors R are based
 on F, with F set to zero for negative F^2^. The threshold expression of
 F^2^ > 2sigma(F^2^) is used only for calculating R-factors(gt) etc. and is
 not relevant to the choice of reflections for refinement.  R-factors based
 on F^2^ are statistically about twice as large as those based on F, and R-
 factors based on ALL data will be even larger.
;
_reflns_number_total     2777
_reflns_number_gt     2161
_reflns_threshold_expression     >2sigma(I)
_refine_ls_structure_factor_coef     Fsqd
_refine_ls_matrix_type     full
_refine_ls_R_factor_all     0.0617
_refine_ls_R_factor_gt     0.0461
_refine_ls_wR_factor_gt     0.1374
_refine_ls_wR_factor_ref     0.1543
_refine_ls_goodness_of_fit_ref     1.005
_refine_ls_restrained_S_all     1.005
_refine_ls_number_reflns     2777
_refine_ls_number_parameters     151
_refine_ls_number_restraints     0
_refine_ls_hydrogen_treatment     mixed
_refine_ls_weighting_scheme     calc
_refine_ls_weighting_details
         'calc w=1/[\s^2^(Fo^2^)+(0.1000P)^2^+0.1000P] where P=(Fo^2^+2Fc^2^)/3'
_atom_sites_solution_hydrogens     geom
_atom_sites_solution_primary     direct
_atom_sites_solution_secondary     difmap
_refine_ls_shift/su_max     0.001
_refine_ls_shift/su_mean     0.000
_refine_diff_density_max     0.466
_refine_diff_density_min     -0.241
_refine_ls_extinction_method     none
_refine_ls_extinction_coef     ?
loop_
    _atom_type_symbol
    _atom_type_description
    _atom_type_scat_dispersion_real
    _atom_type_scat_dispersion_imag
    _atom_type_scat_source
    'C' 'C' 0.0033 0.0016
                         'International Tables Vol C Tables 4.2.6.8 and 6.1.1.4'
    'H' 'H' 0.0000 0.0000
                         'International Tables Vol C Tables 4.2.6.8 and 6.1.1.4'
    'N' 'N' 0.0061 0.0033
                         'International Tables Vol C Tables 4.2.6.8 and 6.1.1.4'
    'O' 'O' 0.0106 0.0060
                         'International Tables Vol C Tables 4.2.6.8 and 6.1.1.4'
    'S' 'S' 0.1246 0.1234
                         'International Tables Vol C Tables 4.2.6.8 and 6.1.1.4'
_computing_data_collection
;
CrysAlis PRO (Agilent, 2013)
;
_computing_cell_refinement
;
CrysAlis PRO (Agilent, 2013)
;
_computing_data_reduction
;
CrysAlis PRO (Agilent, 2013)
;
_computing_structure_solution
;
SHELXS97 (Sheldrick, 2008)
;
_computing_structure_refinement
;
SHELXL97 (Sheldrick, 2008)
;
_computing_molecular_graphics
;
<i>OLEX</i> (Dolomanov <i>et al.</i>,  2009)
;
_computing_publication_material
;
PLATON (Spek, 2009), OLEX (Dolomanov et al., 2009) and publCIF (Westrip, 2010)
;
loop_
    _atom_site_type_symbol
    _atom_site_label
    _atom_site_fract_x
    _atom_site_fract_y
    _atom_site_fract_z
    _atom_site_U_iso_or_equiv
    _atom_site_adp_type
    _atom_site_calc_flag
    _atom_site_refinement_flags
    _atom_site_occupancy
    _atom_site_symmetry_multiplicity
    _atom_site_disorder_assembly
    _atom_site_disorder_group
    S S1 0.41099(5) 0.19996(4) 0.86944(5) 0.04126(18) Uani d . 1 1 . .
    O O1 0.60365(15) 0.17462(13) 0.70341(18) 0.0530(4) Uani d . 1 1 . .
    O O3 0.20314(15) 0.45139(14) 1.00948(17) 0.0587(4) Uani d . 1 1 . .
    O O2 1.01954(17) 0.35357(18) 0.6141(3) 0.0846(6) Uani d . 1 1 . .
    N N2 0.37439(16) 0.42790(15) 0.87892(17) 0.0385(3) Uani d . 1 1 . .
    N N1 0.74687(16) 0.31439(15) 0.6416(2) 0.0475(4) Uani d . 1 1 . .
    C C9 0.45545(16) 0.34471(15) 0.82632(17) 0.0331(3) Uani d . 1 1 . .
    C C11 0.27952(17) 0.38781(17) 0.95594(19) 0.0385(4) Uani d . 1 1 . .
    C C7 0.63595(18) 0.28193(17) 0.6972(2) 0.0394(4) Uani d . 1 1 . .
    C C8 0.55522(18) 0.37426(17) 0.7520(2) 0.0393(4) Uani d . 1 1 . .
    H H8 0.572(2) 0.449(2) 0.737(2) 0.047 Uiso d . 1 1 . .
    C C2 0.7968(2) 0.43485(19) 0.6280(3) 0.0591(6) Uani d . 1 1 . .
    H H2A 0.7513 0.4892 0.6844 0.071 Uiso calc R 1 1 . .
    H H2B 0.7764 0.4595 0.5266 0.071 Uiso calc R 1 1 . .
    C C10 0.2832(2) 0.25413(19) 0.9676(2) 0.0441(4) Uani d . 1 1 . .
    C C6 0.8258(2) 0.2254(2) 0.5779(3) 0.0652(7) Uani d . 1 1 . .
    H H6A 0.8106 0.2352 0.4728 0.078 Uiso calc R 1 1 . .
    H H6B 0.7957 0.1461 0.5990 0.078 Uiso calc R 1 1 . .
    C C3 0.9469(3) 0.4400(3) 0.6813(4) 0.0813(9) Uani d . 1 1 . .
    H H3A 0.9797 0.5188 0.6624 0.098 Uiso calc R 1 1 . .
    H H3B 0.9652 0.4275 0.7861 0.098 Uiso calc R 1 1 . .
    C C5 0.9720(2) 0.2383(2) 0.6379(3) 0.0647(6) Uani d . 1 1 . .
    H H5A 0.9876 0.2223 0.7419 0.078 Uiso calc R 1 1 . .
    H H5B 1.0231 0.1802 0.5925 0.078 Uiso calc R 1 1 . .
    H H10A 0.302(3) 0.224(3) 1.070(3) 0.075(8) Uiso d . 1 1 . .
    H H10B 0.195(4) 0.232(3) 0.933(3) 0.089(10) Uiso d . 1 1 . .
    H H2 0.377(3) 0.498(3) 0.869(2) 0.060(7) Uiso d . 1 1 . .
loop_
    _atom_site_aniso_label
    _atom_site_aniso_U_11
    _atom_site_aniso_U_22
    _atom_site_aniso_U_33
    _atom_site_aniso_U_12
    _atom_site_aniso_U_13
    _atom_site_aniso_U_23
    S1 0.0494(3) 0.0229(3) 0.0547(3) -0.00327(18) 0.0178(2) -0.00108(17)
    O1 0.0573(8) 0.0254(7) 0.0828(10) -0.0052(6) 0.0301(7) -0.0098(6)
    O3 0.0605(9) 0.0382(8) 0.0881(10) 0.0025(7) 0.0422(8) 0.0000(7)
    O2 0.0595(10) 0.0483(11) 0.1621(18) -0.0058(8) 0.0631(11) -0.0175(12)
    N2 0.0387(7) 0.0234(8) 0.0568(9) -0.0013(6) 0.0173(6) -0.0008(6)
    N1 0.0405(8) 0.0293(9) 0.0774(11) -0.0024(6) 0.0237(7) -0.0110(7)
    C9 0.0346(8) 0.0226(8) 0.0419(8) -0.0024(6) 0.0067(6) -0.0032(6)
    C11 0.0377(8) 0.0302(9) 0.0491(9) -0.0032(7) 0.0119(7) -0.0002(7)
    C7 0.0377(8) 0.0290(9) 0.0531(10) -0.0011(7) 0.0128(7) -0.0052(7)
    C8 0.0392(8) 0.0221(8) 0.0597(10) -0.0015(7) 0.0171(7) -0.0013(7)
    C2 0.0575(11) 0.0298(10) 0.1001(16) 0.0062(9) 0.0408(11) 0.0098(10)
    C10 0.0476(10) 0.0321(10) 0.0562(11) -0.0026(8) 0.0195(8) 0.0039(8)
    C6 0.0599(13) 0.0455(13) 0.0992(18) -0.0064(11) 0.0386(12) -0.0288(12)
    C3 0.0588(13) 0.0460(15) 0.151(3) -0.0153(11) 0.0519(15) -0.0309(16)
    C5 0.0581(13) 0.0446(13) 0.1004(18) 0.0148(11) 0.0380(12) 0.0041(12)
_geom_special_details
;
 All esds (except the esd in the dihedral angle between two l.s. planes)
 are estimated using the full covariance matrix.  The cell esds are taken
 into account individually in the estimation of esds in distances, angles
 and torsion angles; correlations between esds in cell parameters are only
 used when they are defined by crystal symmetry.  An approximate (isotropic)
 treatment of cell esds is used for estimating esds involving l.s. planes.
;
loop_
    _geom_bond_atom_site_label_1
    _geom_bond_atom_site_label_2
    _geom_bond_site_symmetry_2
    _geom_bond_distance
    _geom_bond_publ_flag
    S1 C9 . 1.7490(17) ?
    S1 C10 . 1.803(2) ?
    O1 C7 . 1.250(2) ?
    O3 C11 . 1.214(2) ?
    O2 C3 . 1.422(3) ?
    O2 C5 . 1.408(3) ?
    N2 C9 . 1.381(2) ?
    N2 C11 . 1.363(2) ?
    N2 H2 . 0.79(3) ?
    N1 C7 . 1.353(2) ?
    N1 C2 . 1.454(3) ?
    N1 C6 . 1.462(3) ?
    C9 C8 . 1.352(2) ?
    C11 C10 . 1.503(3) ?
    C7 C8 . 1.459(2) ?
    C8 H8 . 0.87(3) ?
    C2 H2A . 0.9700 ?
    C2 H2B . 0.9700 ?
    C2 C3 . 1.490(3) ?
    C10 H10A . 0.99(3) ?
    C10 H10B . 0.91(3) ?
    C6 H6A . 0.9700 ?
    C6 H6B . 0.9700 ?
    C6 C5 . 1.472(3) ?
    C3 H3A . 0.9700 ?
    C3 H3B . 0.9700 ?
    C5 H5A . 0.9700 ?
    C5 H5B . 0.9700 ?
loop_
    _geom_angle_atom_site_label_1
    _geom_angle_atom_site_label_2
    _geom_angle_atom_site_label_3
    _geom_angle_site_symmetry_1
    _geom_angle_site_symmetry_3
    _geom_angle
    _geom_angle_publ_flag
    C9 S1 C10 . . 92.02(8) ?
    C5 O2 C3 . . 110.09(19) ?
    C9 N2 H2 . . 127(2) ?
    C11 N2 C9 . . 118.05(16) ?
    C11 N2 H2 . . 115(2) ?
    C7 N1 C2 . . 126.90(17) ?
    C7 N1 C6 . . 120.57(17) ?
    C2 N1 C6 . . 112.42(17) ?
    N2 C9 S1 . . 110.91(12) ?
    C8 C9 S1 . . 125.85(14) ?
    C8 C9 N2 . . 123.23(16) ?
    O3 C11 N2 . . 124.68(18) ?
    O3 C11 C10 . . 124.40(16) ?
    N2 C11 C10 . . 110.91(16) ?
    O1 C7 N1 . . 120.81(17) ?
    O1 C7 C8 . . 120.27(17) ?
    N1 C7 C8 . . 118.92(17) ?
    C9 C8 C7 . . 120.57(17) ?
    C9 C8 H8 . . 119.9(15) ?
    C7 C8 H8 . . 119.5(16) ?
    N1 C2 H2A . . 109.6 ?
    N1 C2 H2B . . 109.6 ?
    N1 C2 C3 . . 110.2(2) ?
    H2A C2 H2B . . 108.1 ?
    C3 C2 H2A . . 109.6 ?
    C3 C2 H2B . . 109.6 ?
    S1 C10 H10A . . 109.8(18) ?
    S1 C10 H10B . . 117(2) ?
    C11 C10 S1 . . 108.05(13) ?
    C11 C10 H10A . . 114.0(17) ?
    C11 C10 H10B . . 104(2) ?
    H10A C10 H10B . . 105(3) ?
    N1 C6 H6A . . 109.6 ?
    N1 C6 H6B . . 109.6 ?
    N1 C6 C5 . . 110.34(19) ?
    H6A C6 H6B . . 108.1 ?
    C5 C6 H6A . . 109.6 ?
    C5 C6 H6B . . 109.6 ?
    O2 C3 C2 . . 112.8(2) ?
    O2 C3 H3A . . 109.0 ?
    O2 C3 H3B . . 109.0 ?
    C2 C3 H3A . . 109.0 ?
    C2 C3 H3B . . 109.0 ?
    H3A C3 H3B . . 107.8 ?
    O2 C5 C6 . . 111.7(2) ?
    O2 C5 H5A . . 109.3 ?
    O2 C5 H5B . . 109.3 ?
    C6 C5 H5A . . 109.3 ?
    C6 C5 H5B . . 109.3 ?
    H5A C5 H5B . . 107.9 ?
loop_
    _geom_torsion_atom_site_label_1
    _geom_torsion_atom_site_label_2
    _geom_torsion_atom_site_label_3
    _geom_torsion_atom_site_label_4
    _geom_torsion_site_symmetry_1
    _geom_torsion_site_symmetry_2
    _geom_torsion_site_symmetry_3
    _geom_torsion_site_symmetry_4
    _geom_torsion
    _geom_torsion_publ_flag
    S1 C9 C8 C7 . . . . 1.1(3) ?
    O1 C7 C8 C9 . . . . 8.3(3) ?
    O3 C11 C10 S1 . . . . 179.35(16) ?
    N2 C9 C8 C7 . . . . -179.01(15) ?
    N2 C11 C10 S1 . . . . -1.38(19) ?
    N1 C7 C8 C9 . . . . -170.79(18) ?
    N1 C2 C3 O2 . . . . 53.1(3) ?
    N1 C6 C5 O2 . . . . -57.3(3) ?
    C9 S1 C10 C11 . . . . 1.95(14) ?
    C9 N2 C11 O3 . . . . 179.09(17) ?
    C9 N2 C11 C10 . . . . -0.2(2) ?
    C11 N2 C9 S1 . . . . 1.7(2) ?
    C11 N2 C9 C8 . . . . -178.18(16) ?
    C7 N1 C2 C3 . . . . 133.5(2) ?
    C7 N1 C6 C5 . . . . -130.8(2) ?
    C2 N1 C7 O1 . . . . -179.8(2) ?
    C2 N1 C7 C8 . . . . -0.6(3) ?
    C2 N1 C6 C5 . . . . 52.9(3) ?
    C10 S1 C9 N2 . . . . -2.10(14) ?
    C10 S1 C9 C8 . . . . 177.80(17) ?
    C6 N1 C7 O1 . . . . 4.4(3) ?
    C6 N1 C7 C8 . . . . -176.4(2) ?
    C6 N1 C2 C3 . . . . -50.5(3) ?
    C3 O2 C5 C6 . . . . 59.6(3) ?
    C5 O2 C3 C2 . . . . -57.7(3) ?
loop_
    _geom_hbond_atom_site_label_D
    _geom_hbond_atom_site_label_H
    _geom_hbond_atom_site_label_A
    _geom_hbond_site_symmetry_A
    _geom_hbond_distance_DH
    _geom_hbond_distance_HA
    _geom_hbond_distance_DA
    _geom_hbond_angle_DHA
    _geom_hbond_publ_flag
    N2 H2 O1 2_656 0.79(3) 2.11(3) 2.891(2) 167(2) yes
    C2 H2A S1 2_656 0.97 2.86 3.627(2) 137 yes
    C5 H5B O3 4_665 0.97 2.55 3.503(3) 167 yes
    C6 H6B O3 2_646 0.97 2.41 3.179(3) 136 yes
